# Supplementary material for: Hyperbaric oxygen therapy compared to pharmacological intervention in fibromyalgia patients following traumatic brain injury: A randomized, controlled trial
Source: PLoS One. 2023 Mar 10;18(3):e0282406. doi: 10.1371/journal.pone.0282406 (PMC10004612; doi:10.1371/journal.pone.0282406)
Supplement: S1 Appendix — Legends for S1: SN- serial number, VAS- Visual analog scale for pain, PPT- Pressure pain threshold, CPM- conditioned pain modulation, WPI—Widespread pain index, SSS—symptoms severity scale, FIQ—Fibromyalgia Impact Questionnaire, BSI—Brief Symptom Inventory, BECK- Beck Depression Inventory, MOS—Medical Outcome Sleep Scale, GPS—Global pain scale. (XLSX) [file pone.0282406.s003.xlsx]

## Sheet: DATA
											SF-36									BSI-18						MOS
SN	ARM	Age	Education [Y]	T	VAS	PPT (KPa)	CPM-PPT (KPa)	WPI	SSS	Fibrodiagnosis	Physical functioning	Physical limitations	Emotional limitations	Energy	Emotional wellbeing	Social function	Pain Domain	General Health Domain	FIQ	Total	Somatization	Depression	Anxiety	BECK	GPS	Sleep Problems Index	Quantity of sleep
1	MED	78	11	1	70	313.6	227.333	9	7	1	25	0	66.6667	20	60	100	10	55	72.6445	13	5	4	4	27	48.5	54.5455	5
2	MED	68	10	1	80	296.633	221.5	18	11	1	45	0	0	5	40	25	0	15	81.63	41	15	12	14	39	74.5	54.5455	5
3	MED	30	12	1	85	184.033	73.8333	16	12	1	30	0	0	5	20	25	22.5	20	92.1582	51	16	19	16	54	86	38.6364	2
4	MED	58	18	1	100	254.133	237.8	18	10	1	45	0	0	40	60	37.5	22.5	20	69.5609	26	12	7	7	41	62	59.0909	4
5	MED	46	12	1	70	577.533	728.467	16	9	1	45	0	0	20	20	0	12.5	30	73.2755	55	17	19	19	35	61.5	47.7273	5
6	MED	29	15	1	80	473.033	512.233	16	12	1	45	0	0	10	20	0	10	20	91.7282	56	15	18	23	38	84	40.9091	6.5
7	MED	57	20	1	70	480.2	697.1	11	7	1	10	0	0	40	64	50	22.5	45	55.2273	17	6	5	6	13	36.5	72.7273	8
8	MED	34	16	1	80	362.633	408.967	10	10	1	35	0	0	15	28	25	0	15	83.67	49	11	19	19	30	72.5	52.2727	3
9	MED	61	14	1	80	324.033	313.567	15	11	1	20	0	0	15	24	12.5	0	10	81.1227	55	18	18	19	33	81.5	59.0909	5
10	MED	32	12	1	60	554.7	643.533	13	11	1	80	0	100	0	56	50	32.5	40	58.6555	19	7	6	6	10	35	56.8182	6
11	MED	59	14	1	80	541.633	537.033	18	11	1	10	0	0	15	52	37.5	12.5	40	71.67	30	21	7	2	14	60	56.8182	5
12	MED	30	14	1	70	224.733	243.7	15	10	1	45	0	0	30	44	25	22.5	25	70.0518	32	12	8	12	16	46.5	54.5455	6
13	MED	48	16	1	60	329.933	596.5	12	6	1	75	50	33.3333	35	52	37.5	45	35	60.9018	30	8	15	7	19	53.5	50	4
14	MED	49	12	1	100	225.4	278.333	18	12	1	15	0	0	0	12	25	0	30	96.7636	58	16	19	23	46	89.5	34.0909	6
15	MED	45	12	1	65			11	8	1	75	0	0	15	48	25	32.5	15	59.8264	45	14	17	14	12	37.5	63.6364	6
16	MED	36	17	1	80	163.333	288.133	16	12	1	25	0	0	0	20	0	0	15	82.9245	64	22	23	19	32	76.5	45.4545	5
17	MED	45	12	1	100	320.767	330.6	13	12	1	5	0	0	0	24	0	0	35	83.3945	38	16	6	16	30	86.5	43.1818	3
18	MED	47	14	1	50	561.2	508.933	13	10	1	50	0	0	0	48	37.5	0	55	58.9891	27	13	9	5	13	49.5	47.7273	6
19	MED	50	16	1	60	402.667	546	12	11	1	85	0	66.6667	10	20	50	12.5	50	62.9309	43	17	13	13	15	35	36.3636	7
20	MED	32	15	1	50	394	442.667	6	8	1	45	0	66.6667	45	72	75	45	35	33.0145	13	8	3	2	13	23.5	52.2727	7.4
21	MED	56	18	1	50	114	219.333	7	9	1	80	25	0	20	28	0	45	60	55.5591	36	12	11	13	17	40.5	59.0909	4
22	MED	33	15	1	70	226	374.667	16	8	1	55	0	0	25	40	12.5	45	40	54.3045	32	7	11	14	20	49	70.4545	6.5
23	MED	37	12	1	80	260.667	504.667	13	9	1	50	0	0	20	48	25	12.5	35	76.2627	41	12	16	13	21	67.5	50	4
24	MED	34	12	1	50	104	204	11	11	1	60	0	0	5	28	12.5	32.5	30	69.4109	49	14	14	21	35	61.5	52.2727	2
25	MED	59	15	1	100	340	455.333	14	7	1	30	0	66.6667	30	52	87.5	32.5	25	55.5491	20	13	5	2	16	50	63.6364	4
26	MED	52	18	1	80	281.333	312.667	14	12	1	15	0	0	15	28	12.5	0	20	81.9827	41	16	6	19	35	75.5	40.9091	5
27	MED	58	17	1	95	325	474	12	7	1	65	0	33.3333	55	68	37.5	12.5	45	65.6573	18	9	6	3	15	52	45.4545	5
28	MED	50	15	1	80	106.667	144.667	10	8	1	45	0	33.3333	15	72	0	35	30	76.2755	45	11	17	17	13	77	43.1818	5
29	MED	52	15	1	80	140	200.667	15	8	1	25	0	100	10	72	25	12.5	20	57.3191	24	13	3	8	19	65.5	43.1818	3
30	HBOT	25	12	1	70	207.1	407.667	13	11	1	30	0	0	20	68	25	10	25	61.2273	41	15	14	12	42	56.5	40.9091	9
31	HBOT	40	19	1	80	393.967	412.267	6	7	1	60	0	66.6667	35	60	25	32.5	25	49.2173	34	19	9	6	30	44	50	6
32	HBOT	52	12	1	70	141.1	177.033	13	10	1	45	0	0	20	36	25	12.5	70	60.7618	9	6	1	2	26	62	63.6364	5
33	HBOT	37	12	1	50	139.2	181.633	17	5	1	25	0	100	45	88	87.5	10	80	34.4091	8	6	2	0	22	20.5	61.3636	6
34	HBOT	24	8	1	40	338.433	340.4	8	6	1	65	0	0	25	52	50	57.5	30	49.0645	27	12	9	6	39	31.5	61.3636	7
35	HBOT	33	16	1	70	105.2	145.7	14	12	1	15	0	0	5	44	0	0	45	92.1936	43	19	11	13	54	80.5	45.4545	10
36	HBOT	36	16	1	100	115	98.6667	14	9	1	30	0	0	10	36	25	12.5	15	76.24	42	13	16	13	38	69.5	45.4545	6
37	HBOT	56	13	1	100	288.8	163.967	6	12	1	40	0	0	5	24	25	12.5	10	73.9936	41	15	13	13	45	66	43.1818	3
38	HBOT	29	16	1	60	378.933	468.467	16	11	1	65	50	0	0	44	37.5	22.5	40	56.7827	22	9	7	6	30	31.5	75	6
39	HBOT	57	12	1	90	237.833		9	12	1	40	0	33.3333	30	48	12.5	12.5	40	78.5864	33	11	13	9	42	81.5	61.3636	5.5
40	HBOT	54	16	1	80	270.5	181	13	10	1	20	0	0	25	48	37.5	22.5	25	79.4255	24	10	6	8	27	59	56.8182	6
41	HBOT	35	14	1	69			15	12	1	10	0	33.3333	20	60	37.5	22.5	20	64.1836	16	6	3	7	40	55	59.0909	5
42	HBOT	25	16	1	100	282.233	283.533	11	7	1	55	0	0	20	32	25	22.5	35	46.0291	38	13	17	8	44	59.5	40.9091	9
43	HBOT	43	18	1	70			9	11	1	40	0	33.3333	35	44	25	22.5	35	62.8055	16	4	6	6	39	38.5	50	3
44	HBOT	56	15	1	100	205.167	256.1	18	10	1	20	0	0	15	20	12.5	12.5	45	90.1936	50	18	15	17	19	60	45.4545	1.5
45	HBOT	51	12	1	85	192.733	242.4	10	12	1	25	0	0	10	24	25	10	15	73.7973	41	16	13	12	21	69	45.4545	3.5
46	HBOT	63	18	1	80	261.967	486.1	10	11	1	25	25	0	10	36	0	22.5	50	74.5818	36	16	9	11	24	70.5	50	5
47	HBOT	44	17	1	65	215.6	259.367	6	7	1	30	0	0	35	56	25	20	60	61.2609	24	7	5	12	24	45	68.1818	7.5
48	HBOT	31	12	1	80	428.6	460.6	18	8	1	65	25	33.3333	30	36	12.5	35	55	63.8309	59	19	19	21	26	63	54.5455	6
49	HBOT	51	10	1	80	274.433	438.4	13	8	1	70	0	33.3333	35	60	50	45	60	50.9582	13	7	3	3	9	35.5	61.3636	5
50	HBOT	60	15	1	100	236.5	379.6	16	8	1	0	0	0	10	76	0	0	40	79.7991	28	18	5	5	15	74	38.6364	2
51	HBOT	31	12	1	60	352.8	510.233	10	9	1	40	0	100	5	68	37.5	22.5	25	60.0291	12	7	3	2	12	39.5	65.9091	5
52	HBOT	28	16	1	70	154.2	341.033	17	11	1	15	0	0	15	24	12.5	0	20	78.1	51	15	13	23	35	70.5	43.1818	8
53	HBOT	43	15	1	100	217.567	286.133	16	11	1	35	0	0	10	52	50	12.5	45	75.96	27	15	6	6	20	76	52.2727	7
54	HBOT	48	12	1	80	443.6	640.9	7	7	1	55	0	33.3333	50	60	75	57.5	40	63.1127	15	6	6	3	9	54	61.3636	5
55	HBOT	55	16	1	60	460.6	732.4	9	9	1	30	0	0	15	32	25	22.5	35	74.9473	37	12	15	10	22	66	47.7273	5
56	HBOT	36	12	1	55	173.333	294.667	14	10	1	45	0	0	20	36	25	32.5	35	61.9809	41	15	10	16	26	53.5	59.0909	6
57	HBOT	46	12	1	70	144	163.333	9	10	1	20	0	0	30	24	0	12.5	45	79.3336	57	19	21	17	47	78.5	40.9091	2
58	HBOT	50	16	1	80	211.333	264	16	9	1	5	0	0	5	28	12.5	0	0	71.9827	46	23	7	16	24	67	56.8182	7
1	MED	78.9	11	2	80	265.9	305.767	10	8	1	35	0	66.6667	25	68	75	22.5	70	66.8536	18	7	7	4	34	54.5	61.3636	5
2	MED	68	10	2	70	198.6	137.2	10	7	1	50	0	100	40	28	12.5	22.5	30	52.9018	20	4	7	9	35	34	61.3636	7
3	MED	31	12	2	90	124.767	209.733	17	12	1	20	0	0	5	16	0	0	30	94.0664	59	21	19	19	59	87	43.1818	3
4	MED	59	21	2	100	300.933	433.833	13	11	1	40	100	66.6667	30	44	37.5	12.5	25	83.68	33	12	9	12	41	71.5	52.2727	5
5	MED	47	12	2	90	516.8	847.367	18	11	1	50	0	0	20	20	12.5	22.5	20	73.7536	58	18	22	18		79	50	5
6	MED	30	16	2	80	642.867	728.433	14	10	1	50	0	0	25	20	0	0	10	81.1918	60	18	21	21	46	80	43.1818	4
7	MED	58	20	2	60	556	860.467	8	5	1	35	25	0	30	56	50	22.5	35	59.8764	13	6	4	3	9	50	77.2727	7
8	MED	35	16	2	90	642.233	755.267	16	9	1	25	0	0	5	16	0	0	30	93.3818	64	22	22	20	32	89	40.9091	2
9	MED	62	14	2	90	239.767	334.533	16	11	1	20	0	0	20	32	12.5	22.5	10	84.9827	48	17	15	16	27	77	52.2727	5
10	MED	33	12	2	70	529.167	532.467	13	10	1	60	25	100	15	68	87.5	32.5	65	42.29	16	8	5	3	7	38	59.0909	7
11	MED	59	15	2	70	544.233	663.133	18	9	1	20	0	0	25	48	50	32.5	35	59.4155	25	18	3	4	10	56	63.6364	5
12	MED	30	13	2	60	256.8	384.833	15	9	1	40	0	0	35	56	37.5	32.5	30	61.9727	23	9	6	8	15	43.5	61.3636	5
13	MED	48.8	16	2	20	366.533	358.033	13	10	1	40	0	100	35	48	50	32.5	40	53.6827	32	12	12	8	20	49	59.0909	4.5
14	MED	50	12	2	80	387.433	380.9	18	12	1	10	0	0	0	4	12.5	0	25	95.3336	61	20	19	22	53	81.5	31.8182	5
15	MED	45	12	2	50			12	12	1	85	25	0	15	56	50	35	35	52.7555	37	14	11	12	11	34.5	47.7273	6.5
16	MED	37	17	2	80	106.667	169.333	18	12	1	60	0	0	10	20	0	0	45	88.6927	51	20	17	14	26	78	36.3636	3.5
17	MED	46	12	2	100	133.333	234.667	13	12	1	10	0	0	0	12	0	0	20	84.7991	42	19	6	17	29	81	40.9091	3
18	MED	48	15	2	50	658	798.667	15	10	1	35	0	0	5	52	12.5	12.5	35	68.8055	32	13	10	9	16	43	54.5455	5
19	MED	50	16	2	40	444.667	494	9	11	1	90	0	100	15	40	50	20	35	49.2255	47	19	16	12	13	32.5	36.3636	6
20	MED	32	15	2	40	342.667	506.667	7	8	1	30	0	0	45	52	50	55	35	40.0773	22	12	4	6	9	31	61.3636	7
21	MED	56	18	2	50	248.667	384.667	4	10	1	90	50	0	25	16	12.5	67.5	65	43.6991	26	5	10	11	16	27	31.8182	6
22	MED	33	15	2	70	293.333	411.333	16	9	1	50	25	0	20	48	50	45	25	53.6555	29	8	10	11	15	52	52.2727	7
23	MED	37	12	2	70	366	506	9	8	1	65	0	0	60	64	50	45	50	51.0773	34	9	13	12	24	57	56.8182	3
24	MED	34	12	2	60	236.667	273.333	9	10	1	65	0	0	20	24	0	22.5	40	66.0164	43	14	9	20	32	61.5	43.1818	4
25	MED	59	15	2	100	506	628	7	10	1	50	0	100	20	64	50	22.5	15	57.7327	28	12	15	1	18	48.5	31.8182	5
26	MED	52	17	2	80	285.333	412	15	11	1	25	0	0	5	44	0	0	10	69.2982	28	15	2	11	27	76	38.6364	7
27	MED	59	17	2	75	496	562.667	13	9	1	65	25	0	35	52	50	0	30	59.1209	24	10	10	4	13	44	54.5455	6
28	MED	50	15	2	75	95.3333	132	9	9	1	60	0	0	5	44	25	32.5	40	70.2882	37	12	14	11	13	68.5	45.4545	4
29	MED	52	15	2	100	142.667	233.333	15	10	1	25	25	66.6667	15	76	12.5	12.5	15	72.2418	21	10	3	8	16	70	36.3636	2.5
30	HBOT	25	12	2	10	435.133	493.267	5	4	0	75	75	100	60	88	62.5	65	30	12.33	10	5	4	1	33	10.5	70.4545	6.5
31	HBOT	41	18	2	20	843.467	919.267	2	6	0	90	100	0	75	76	62.5	77.5	70	21.4927	19	9	4	6	31	21	63.6364	7
32	HBOT	52	12	2	60	491.3	563.167	13	7	1	50	0	0	35	80	25	22.5	65	33.6555	6	6	0	0	23	23	65.9091	7
33	HBOT	38	13	2	11	256.733	363.267	4	1	0	95	100	100	85	92	87.5	90	85	10.4655	5	3	1	1	20	6	72.7273	7.5
34	HBOT	24	10	2	20	574.3	713.433	5	8	0	70	25	33.3333	20	40	50	77.5	35	42.4927	25	7	8	10	13	23.5	61.3636	8
35	HBOT	34	17	2	80	252.867	114.967	18	10	1	10	0	100	0	44	0	0	25	81.4964	30	16	9	5	37	70.5	40.9091	8
36	HBOT	37	16	2	80	287.467	293.367	12	9	1	30	0	0	15	24	25	22.5	10	74.8455	38	10	18	10	41	70	47.7273	4
37	HBOT	57	12	2	95	244.333	343	18	12	1	50	50	0	30	8	25	12.5	5	77.5864	57	20	21	16	48	79.5	36.3636	2
38	HBOT	30	16	2	0	689.267	623.3	0	5	0	100	100	100	75	84	100	100	85	9.51364	4	2	2	0	26	7.5	68.1818	7
39	HBOT	58	12	2	60	286.8	402.433	8	7	1	50	50	33.3333	50	80	50	45	60	35.9227	13	6	5	2	34	36	63.6364	6
40	HBOT	54	16	2	90	371.733	614.1	11	8	1	25	0	33.3333	40	56	37.5	0	35	74.4464	13	6	2	5	30	68	63.6364	6
41	HBOT	35	14	2	60			9	4	0	45	50	66.6667	50	68	62.5	55	25	29.7036	9	4	3	2	15	24	68.1818	6
42	HBOT	26	16	2	10	406.367	360.633	7	6	1	75	50	0	30	24	25	45	30	35.9018	41	10	22	9	35	62	50	4
43	HBOT	43	18	2	0			1	0	0	100	100	100	70	80	100	90	75	0	3	0	1	2	0	3	63.6364	6
44	HBOT	56.5	15	2	90	404.4	518.8	18	9	1	35	25	0	45	48	62.5	12.5	40	61.2527	38	14	10	14	12	45	40.9091	3
45	HBOT	51	12	2	30	276.667	397.333
46	HBOT	65	18	2	50	520.033	505.033	8	7	1	35	75	0	60	76	37.5	67.5	65	40.5509	21	10	5	6	20	42	36.3636	6
47	HBOT	44	17	2	70	298.567	371.1	5	9	1	45	0	0	40	80	87.5	65	60	31.3091	17	9	3	5	17	35	65.9091	7
48	HBOT	32	12	2	55	652.033	702.333	12	6	1	80	0	66.6667	55	64	62.5	55	60	42.8036	30	11	8	11	16	42.5	56.8182	8
49	HBOT	52	11	2	30	639.633	874.167	0	6	0	90	100	33.3333	45	56	37.5	90	85	30.72	28	6	14	8	7	37	59.0909	7
50	HBOT	61	15	2	100	338.4	463.867	18	9	1	0	0	0	25	68	12.5	0	25	77.8682	32	17	6	9	22	75.5	54.5455	2
51	HBOT	32	12	2	50	508.933	689.3	14	8	1	55	0	100	30	76	75	42.5	45	41.4009	12	8	2	2	11	29	63.6364	5
52	HBOT	29	16	2	60	228	367.833	16	10	1	30	0	0	20	36	25	20	30	75.2627	38	15	10	13	30	67	54.5455	8
53	HBOT	43	16	2	80	312.933	459.3	17	11	1	40	0	0	15	32	75	0	45	82.5736	24	10	8	6	14	76	65.9091	5
54	HBOT	48	12	2	80	459.333	575.333	6	4	0	55	50	0	55	68	75	77.5	55	39.6909	14	5	6	3	8	49.5	52.2727	6
55	HBOT	56	16	2	70	600.667	668	3	8	0	35	0	0	35	44	50	22.5	15	80.68	34	9	15	10	19	61.5	50	6
56	HBOT	36	12	2	35	316	433.333	14	6	1	50	0	0	35	44	75	55	35	44.6909	32	13	5	14	25	34.5	68.1818	7
57	HBOT	47	12	2	70	130.667	111.333	15	9	1	5	0	0	30	40	25	22.5	55	73.3109	43	15	13	15	38	61	56.8182	4
58	HBOT	50	16	2	85	356	413.333	17	8	1	35	0	0	15	44	25	0	10	60.7282	35	19	6	10	17	62.5	61.3636	7
